# Supplementary material for: Lack of sex-specific differences in the associations between the dimensions of great vessels and exercise performance in amateur cyclists
Source: PLoS One. 2024 Nov 4;19(11):e0313165. doi: 10.1371/journal.pone.0313165 (PMC11534209; doi:10.1371/journal.pone.0313165)
Supplement: S1 Table — (XLSX) [file pone.0313165.s001.xlsx]

## Sheet: S1 Table
Sex	Height	Body mass	BMI	Age	HR_REST	HR_MAX	Load_MAX	O2pulse_REST	O2pulse_MAX	RER_REST	RER_MAX	VCO2_REST	VCO2_MAX	VO2_REST	VO2_MAX	VO2kg_REST 2	VO2kg_MAX 2	VE_REST	VE_MAX	EE_d_REST	EE_d_MAX	exercise time [min]	AoAnnulus	AoSV	AoSTJ	AoArch	AoAbd	PAdiam	PA_ Left_diam	PA_Right_diam	VC_insp	VC_exp
1	174	87.35	28.8512353	29	110	181	252	9.1090909091	17.254143646	0.828	1.136	0.829	3.548	1.002	3.123	11.4710933	35.75271895	24.638	115.047	6974.782	23345.836	10.38333333	21	30	25	23	19	20	16	15	13	26
1	180	74.85	23.10185185	27	98	180	301	7.5	19.85	0.895	1.229	0.658	4.39	0.735	3.573	9.819639279	47.73547094	23.499	112.341	5188.307	27240.312	12.7	24	32	25	23	17	20	15	15	11	19
1	187	80.3	22.96319597	26	92	177	407	12.326086957	25.367231638	0.834	1.322	0.945	5.934	1.134	4.49	14.12204234	55.91531756	29.267	194.344	7909.039	34903.756	13.23333333	25	33	24	25	17	24	18	15	6	16
1	174	66.05	21.81595984	49	80	183	378	4.825	20.737704918	1.143	1.239	0.442	4.703	0.386	3.795	5.844057532	57.45647237	19.593	144.576	2863.052	29001.115	10.8	25	36	28	21	18	20	17	16	14	28
1	165	61.1	22.4426079	41	64	188	372	7.0625	18.058510638	0.869	1.274	0.393	4.326	0.452	3.395	7.397708674	55.56464812	16.486	104.66	3162.024	26127.223	11.66666667	18	28	25	22	17	24	18	17	12	20
0	162	49.3	18.78524615	44	88	175	152	4.0227272727	9.6685714286	0.806	1.298	0.285	2.197	0.354	1.692	7.180527383	34.32048682	9.976	78.43	2428.591	13072.346	7.983333333	17	28	22	21	16	17	15	14	12	26
1	181	76.0	23.19831507	45	55	167	423	6.3090909091	25.221556886	0.735	1.2	0.255	5.053	0.347	4.212	4.565789474	55.42105263	10.773	169.978	2345.132	31925.972	10.93333333	21	37	30	25	19	26	19	18	12	23
1	182	82.1	24.78565391	39	62	166	416	10.903225806	27.289156627	0.8	1.274	0.541	5.772	0.676	4.53	8.233861145	55.17661389	15.893	166.254	4666.82	34877.921	9.833333333	24	35	26	26	19	27	19	19	19	25
1	180	74.15	22.88580247	28	91	194	242	12.351648352	15.345360825	1.132	1.325	0.8273	3.946	1.124	2.977	15.15846258	40.14834794	18.857	135.175	8377.16	23152.626	8.85	21	32	25	27	17	18	15	14	8	20
0	167	65.65	23.53974685	23	74	182	185	5.6756756757	11.978021978	0.802	1.192	0.161	2.598	0.42	2.18	3.046458492	33.20639756	6.817	89.639	1361.727	16482.037	13.03333333	17	26	20	19	16	20	16	15	7	14
0	167	59.8	21.44214565	27	108	202	176	2.9074074074	9.6336633663	1.131	1.283	0.449	2.497	0.314	1.946	5.25083612	32.54180602	18.569	72.113	2466.867	14990.378	9.783333333	21	30	24	21	16	22	13	14	7	14
1	186	80.0	23.12406059	30	62	192	507	6.3064516129	27.755208333	1.14	1.205	0.446	6.421	0.391	5.329	4.8875	66.6125	15.23	186.625	2897.168	40444.907	13.71666667	28	34	28	25	25	23	16	17	11	20
1	182	87.25	26.34041782	34	95	190	285	6.1052631579	17.352631579	1.023	1.338	0.159	4.412	0.58	3.297	0.664756447	37.78796562	4.324	191.618	389.868	25708.731	9.5	23	38	27	26	18	17	14	14	6	17
1	178	71.95	22.70862265	23	77	201	320	3.0649350649	17.228855721	1.073	1.313	0.253	4.549	0.236	3.463	3.280055594	48.13064628	10.6	137.609	1709.693	26870.881	8.933333333	23	34	28	19	16	24	16	16	10	23
0	172	59.7	20.17982693	37	60	182	280	6.3	15.593406593	0.903	1.26	0.342	3.576	0.378	2.838	6.331658291	47.53768844	15.795	107.36	2659.806	21771.715	11.58333333	18	30	27	22	17	19	15	15	18	32
0	165	53.95	19.81634527	26	69	184	199	3.2463768116	11.809782609	0.902	1.295	0.202	2.815	0.224	2.173	4.151992586	40.27803522	9.021	86.992	1561.303	16788.931	7.566666667	21	30	25	21	14	17	13	13	10	18
0	170	62.7	21.69550173	22	93	191	240	3.9462365591	12.853403141	0.819	1.311	0.301	3.219	0.367	2.455	5.853269537	39.15470494	11.989	98.931	2529.675	19029.919	12.86666667	20	28	23	24	15	19	14	14	12	18
0	172	86.4	29.20497566	23	104	197	300	3.2307692308	15.573604061	0.869	1.213	0.292	3.722	0.336	3.068	3.888888889	35.50925926	12.493	112.922	2337.719	23311.406	8.916666667	18	26	22	20	18	19	15	14	12	25
1	165	60.45	22.20385675	27	104	204	406	3.3365384615	19.205882353	1.141	1.228	0.396	4.811	0.347	3.918	5.740281224	64.81389578	12.942	152.52	2571.335	29870.072	10.98333333	22	29	24	23	16	19	14	14	7	15
1	176	77.65	25.06779442	47	70	169	269	5.2	16.266272189	0.846	1.272	0.308	3.498	0.364	2.749	4.687701223	35.40244688	11.49	105.047	2525.232	21145.94	7.1	20	38	32	27	19	20	18	17	15	25
1	159	47.0	18.59103675	25	68	190	263	4.25	16.231578947	0.874	1.245	0.253	3.84	0.289	3.084	6.14893617	65.61702128	8.086	151.433	2012.624	23592.31	10.88333333	16	22	17	19	14	16	13	12	12	20
1	193	93.0	24.96711321	34	48	176	434	10.4375	26.375	0.923	1.198	0.463	5.562	0.501	4.642	5.387096774	49.91397849	16.259	201.377	3548.764	35179.467	13.53333333	21	37	27	27	19	20	17	15	19	34
0	170	54.25	18.7716263	26	79	193	201	4.8227848101	12.25388601	0.793	1.267	0.302	2.998	0.381	2.365	7.023041475	43.59447005	11.267	113.483	2614.068	18167.041	11.61666667	18	27	20	22	15	17	13	13	14	22
0	164	48.55	18.0510113	26	117	179	177	4.7264957265	10.608938547	0.875	1.454	0.484	2.761	0.553	1.899	11.39031926	39.11431514	18.925	115.788	3877.846	15144.833	9.916666667	18	30	23	20	15	20	15	15	17	24
0	169	61.45	21.5153531	26	90	182	199	4.6333333333	12.763736264	1.04	1.329	0.434	3.088	0.417	2.323	6.786004882	37.80309194	16.161	113.644	3027.149	18073.619	10.03333333	16	32	28	20	16	21	17	16	9	20
1	187	87.45	25.00786411	27	93	188	436	7.7956989247	25.494680851	0.819	1.264	0.593	6.058	0.725	4.793	8.290451687	54.80846198	20.119	188.917	5027.428	36825.272	11.28333333	20	29	23	28	18	25	17	17	18	26
1	179	77.95	24.32820449	26	77	180	423	8.6493506494	26.25	0.893	1.282	0.148	6.058	0.666	4.725	2.129570237	60.61577935	7.878	187.837	1144.025	36439.363	12.91666667	22	30	26	23	17	31	19	18	7	15
1	180	99.15	30.60185185	30	121	204	316	5.2892561983	18.852941176	0.98	1.215	0.627	4.673	0.64	3.846	6.454866364	38.78971256	20.538	149.269	4599.336	29242.839	11.76666667	23	31	30	26	19	22	17	16	9	14
1	189	85.55	23.94949749	37	75	173	440	8.6133333333	26.306358382	0.845	1.299	0.546	5.911	0.646	4.551	7.551139684	53.19696084	19.088	196.779	4506.892	35214.639	12.15	26	35	33	26	19	24	19	19	20	35
1	178	76.65	24.19202121	31	77	181	367	6.2077922078	21.613259669	0.925	1.295	0.442	5.064	0.478	3.912	6.236138291	51.037182	14.276	174.192	3382.118	30237.152	10.93333333	25	36	30	22	17	28	20	17	5	16
0	177	66.45	21.21038016	20	93	197	272	4.7311827957	16.299492386	0.747	1.304	0.329	4.187	0.44	3.211	6.62151994	48.32204665	14.82	148.377	2990.169	24863.388	9.866666667	23	29	23	20	14	19	14	13	11	22
1	182	78.35	23.65354426	27	105	195	278	8.6095238095	15.743589744	0.846	1.337	0.788	4.104	0.904	3.07	17.91959158	39.18315252	30.551	150.016	9830.642	23930.71	10.05	23	32	24	23	17	21	16	15	9	19
1	183	77.15	23.03741527	26	87	188	409	8.5057471264	25.813829787	0.824	1.305	0.609	5.549	0.74	4.853	9.591704472	62.90343487	23.05	178.552	5137.897	35945.939	10.7	20	35	25	25	17	20	16	14	14	23
1	180	72.6	22.40740741	25	68	165	319	7.2058823529	22.739393939	0.861	1.253	0.422	4.701	0.49	3.752	6.749311295	51.68044077	14.251	168.877	3423.152	28753.868	11	24	34	26	22	18	19	15	16	10	19
1	166	70.2	25.47539556	18	106	200	318	4.8301886792	19.485	1.161	1.227	0.595	4.782	0.512	3.897	7.293447293	55.51282051	22.203	151.351	3821.189	29703.52	10.95	19	26	22	24	16	20	16	16	9	15
1	168	76.45	27.08687642	32	89	196	264	3.606741573	17.454081633	0.706	1.326	0.227	4.536	0.321	3.421	4.19882276	44.74820144	6.877	132.195	2151.603	26610.564	7.466666667	18	29	24	26	18	21	18	16	6	12
1	175	75.0	24.48979592	29	88	193	309	4.0454545455	16.683937824	0.893	1.259	0.318	4.055	0.356	3.22	4.746666667	42.93333333	12.223	116.254	2493.714	24705.622	7.633333333	17	26	25	20	17	19	15	15	10	15
0	165	56.2	20.64279155	26	96	185	191	3.4895833333	11.475675676	0.812	1.155	0.272	2.453	0.335	2.123	5.960854093	37.77580071	11.688	101.061	2303.425	15928.854	8.7	18	31	22	18	15	20	13	14	8	19
1	183	84.15	25.12765386	22	82	197	354	5.4390243902	20.21319797	0.944	1.335	0.421	5.315	0.446	3.982	5.300059418	47.32026144	14.42	173.549	3170.957	31034.821	11.98333333	21	29	24	25	17	20	12	13	7	15
1	183	71.55	21.3652244	23	102	191	359	3.7058823529	21.162303665	1.166	1.28	0.44	5.175	0.378	4.042	5.283018868	56.49196366	18.99	161.194	2814.319	31151.394	9.466666667	20	32	26	20	16	23	14	14	9	21
0	169	64.35	22.53072371	26	84	187	217	5.6785714286	13.07486631	0.808	1.222	0.385	2.988	0.477	2.445	7.412587413	37.995338	15.983	122.706	3288.602	18606.073	9.4	18	27	23	20	16	19	14	14	8	18
1	175	69.6	22.72653061	50	57	187	427	10.333333333	21.058823529	1.069	1.294	0.63	4.707	0.589	3.938	8.462643678	56.58045977	22.411	131.443	4312.61	28112.963	8.133333333	22	33	28	27	19	22	17	15	14	27
1	185	74.35	21.72388605	26	80	180	328	6.575	21.755555556	0.802	1.117	0.422	4.373	0.526	3.916	7.07464694	52.66980498	14.825	156.4	3626.979	29166.494	10	23	33	28	20	17	22	16	15	12	21
1	181	100.0	30.52409878	32	78	190	390	6.8333333333	22.789473684	0.887	1.211	0.473	5.244	0.533	4.33	5.33	43.3	16.478	173.026	3748.292	32898.324	9.783333333	22	36	32	23	20	24	19	20	10	20
1	194	103.2	27.42055479	35	101	172	399	4.4158415842	26.662790698	0.813	1.137	0.363	5.214	0.446	4.586	4.321705426	44.4379845	17.655	150.679	3079.855	34308.159	11.51666667	26	35	29	25	21	24	21	21	8	15
1	176	67.05	21.64579029	26	62	196	470	5.9677419355	20.224489796	1.208	1.351	0.447	5.357	0.37	3.964	5.518269948	59.12005966	14.196	207.723	2781.367	30998.945	13.1	24	34	26	23	16	19	17	16	9	21
1	183	80.0	23.88844098	34	73	195	422	5.4520547945	23.41025641	1.09	1.319	0.216	6.021	0.398	4.565	2.475	57.0625	15.503	235.309	1437.343	35470.419	11.53333333	23	35	29	24	18	25	18	17	14	21
0	170	72.1	24.94809689	29	88	181	197	2.9659090909	13.928176796	0.678	1.276	0.177	3.216	0.261	2.521	3.619972261	34.96532594	7.373	92.549	1732.697	19396.995	7.5	19	29	19	22	17	19	15	15	9	21
0	160	55.0	21.484375	27	84	197	213	3.4404761905	13.416243655	0.842	1.229	0.244	3.249	0.289	2.643	5.254545455	48.05454545	11.182	108.414	1999.304	20144.768	10.98333333	17	20	22	22	16	18	14	14	20	26
0	162	60.5	23.05288828	25	92	183	165	2.6086956522	10.153005464	1.065	1.2	0.256	2.23	0.24	1.858	3.966942149	30.7107438	12.308	73.628	1736.684	14068.391	7.833333333	18	26	23	22	16	16	12	13	12	19
1	173	61.45	20.53192556	36	76	190	290	4.5263157895	17.642105263	0.883	1.377	0.304	4.617	0.344	3.352	5.598047193	54.54841334	10.822	155.764	2406.584	26344.72	8.016666667	19	24	21	24	17	24	17	16	12	22
1	173	82.0	27.39817568	24	72	197	448	9.6527777778	23.532994924	0.86	1.217	0.598	5.643	0.695	4.636	8.475609756	56.53658537	21.442	181.111	4862.51	35272.424	14.05	24	33	26	25	17	20	15	14	10	26
1	177	88.95	28.39222446	58	77	152	328	12.38961039	25.763157895	0.724	1.117	0.981	4.373	0.954	3.916	15.22203485	44.024733	30.083	156.4	9219.648	29166.494	9.35	22	39	35	32	21	19	18	16	9	18
1	179	81.45	25.42055491	54	102	190	342	7.1470588235	21.236842105	0.953	1.197	0.695	4.83	0.729	4.035	8.950276243	49.53959484	25.276	155.774	5215.533	30566.002	14.28333333	23	35	28	28	20	18	17	16	14	26
1	178	72.0	22.72440348	38	64	185	315	4.34375	14.124324324	0.76	1.363	0.211	3.562	0.278	2.613	3.861111111	36.29166667	9.945	121.148	1881.093	20473.145	9.9	20	33	26	22	17	23	17	17	5	15
0	168	55.0	19.48696145	18	103	198	268	3.3203883495	14.555555556	0.835	1.137	0.286	3.277	0.342	2.882	6.218181818	52.4	13.059	91.012	2363.477	21548.79	10.05	18	28	25	23	15	17	14	14	9	20
0	168	54.9	19.45153061	35	87	186	167	4.0114942529	10.139784946	1.063	1.136	0.371	2.143	0.349	1.886	6.35701275	34.35336976	15.743	92.668	2537.452	14088.367	9.15	20	28	25	21	17	20	15	15	10	21
1	187	86.05	24.60750951	34	80	198	400	8.75	21.136363636	0.827	1.257	0.579	5.261	0.7	4.185	8.134805346	48.63451482	21.477	165.549	4864.653	32101.817	10.96666667	24	39	29	27	19	20	16	16	11	19
0	170	62.95	21.78200692	24	80	187	137	4.8375	10.43315508	0.787	1.252	0.305	2.442	0.387	1.951	6.147736299	30.99285147	13.322	100.907	2651.827	14933.186	9.05	17	28	21	24	16	21	16	17	11	23
1	184	74.0	21.85727788	25	74	175	287	4.3783783784	18.388571429	0.821	1.251	0.266	4.025	0.324	3.218	4.378378378	43.48648649	9.976	125.548	2234.208	24643.819	10.48333333	22	32	27	22	17	23	16	19	8	17
1	177	75.0	23.93948099	30	111	192	240	2.5765765766	13.947916667	1.155	1.313	0.33	3.517	0.286	2.678	3.813333333	35.70666667	12.789	149.164	2114.837	20767.916	7.4	19	30	23	27	17	19	11	12	9	19
1	185	79.2	23.14097882	35	66	176	328	4.4848484848	20.4375	0.796	1.217	0.236	4.379	0.296	3.597	3.737373737	45.41666667	13.146	149.161	2024.831	27361.76	11.31666667	25	33	25	24	18	20	16	17	7	13
1	180	76.0	23.45679012	27	90	189	327	4.2888888889	17.137566138	0.895	1.292	0.346	4.184	0.386	3.239	5.078947368	42.61842105	12.626	168.433	2712.115	25015.352	11.36666667	22	34	25	27	17	19	15	15	5	12
1	183	77.75	23.21657858	24	71	179	283	5.8873239437	19.173184358	0.919	1.298	0.384	4.454	0.418	3.432	5.376205788	44.1414791	12.543	138.43	2950.116	26544.714	10.66666667	24	32	28	26	17	20	14	15	9	19
1	183	100.0	29.86055123	23	60	180	313	5.0666666667	20.327777778	0.873	1.213	0.265	4.437	0.304	3.659	3.04	36.59	9.69	138.583	2115.094	27805.534	11.83333333	23	29	23	24	19	24	17	17	3	12
1	178	94.65	29.87312208	30	82	172	269	5.9024390244	19.261627907	0.791	1.243	0.383	4.119	0.484	3.313	5.113576334	35.00264131	14.061	176.597	3328.185	25336.288	9.85	22	30	23	23	19	23	17	17	7	13
1	183	93.5	27.9196154	26	83	189	274	4.4457831325	17.544973545	0.695	1.269	0.256	4.209	0.369	3.316	3.946524064	35.46524064	9.954	166.762	2468.698	25491.328	8.95	22	31	25	26	18	30	15	15	6	16
1	189	79.95	22.38179222	29	100	195	326	3.94	19.758974359	1.029	1.308	0.405	5.039	0.394	3.853	4.92808005	48.19262039	14.225	199.498	2846.281	29862.812	11.33333333	24	37	27	21	18	23	17	16	12	33
1	181	86.0	26.25072495	26	88	192	263	5.0227272727	16.776041667	0.833	1.249	0.368	4.022	0.442	3.221	5.139534884	37.45348837	17.262	128.554	3065.042	24660.062	9.666666667	25	34	30	22	18	25	19	19	10	25
1	184	83.0	24.51559546	38	74	176	345	4.2567567568	21.545454545	0.749	1.251	0.236	4.744	0.315	3.792	3.795180723	45.68674699	9.8	147.259	2133.334	29050.876	10.78333333	20	33	27	26	18	21	17	16	13	21
1	183	65.65	19.60345188	23	99	191	256	4.5151515152	15.523560209	0.885	1.26	0.396	3.736	0.447	2.965	6.80883473	45.16374714	12.863	141.696	3135.482	22746.878	12.25	22	32	25	25	16	19	13	14	19	22
1	192	80.35	21.79633247	35	80	201	379	5.9125	19.771144279	0.843	1.284	0.399	5.104	0.473	3.974	5.886745488	49.45861854	15.879	188.001	3286.856	30657.536	9.583333333	23	33	28	23	18	21	16	16	10	24
0	168	56.95	20.17786281	29	80	194	260	3.6125	14.350515464	1.036	1.281	0.3	3.565	0.289	2.784	5.074626866	48.88498683	12.638	121.017	2086.428	21446.515	10.66666667	18	25	23	25	16	20	14	14	7	14
1	185	70.75	20.67202337	30	102	185	285	6.3823529412	18.52972973	0.864	1.221	0.562	4.185	0.651	3.428	9.201413428	48.45229682	20.701	112.44	4556.159	26091.277	12.16666667	21	31	25	22	17	18	15	14	10	21
1	188	90.6	25.63377094	31	71	171	299	5.1408450704	20.678362573	0.996	1.213	0.363	4.289	0.365	3.536	4.028697572	39.02869757	13.993	143.375	2615.159	26873.35	10.31666667	23	34	28	26	19	24	15	14	9	22
1	167	70.95	25.44013769	30	74	185	210	4.5135135135	13.978378378	1.062	1.23	0.355	3.18	0.334	2.586	4.707540521	36.44820296	13.795	129.1	2430.507	19710.594	9.016666667	22	31	26	22	17	21	15	15	6	11
1	197	110.05	28.35682445	26	79	180	340	7.746835443	21.85	0.867	1.225	0.53	4.819	0.612	3.933	5.561108587	35.73830077	19.256	155.319	4286.26	29965.871	9.683333333	23	32	26	25	21	17	16	15	10	25
0	165	62.85	23.08539945	24	69	181	293	4.2898550725	16.740331492	0.822	1.299	0.243	3.937	0.296	3.03	4.709626094	48.21002387	9.768	147.292	2034.18	23434.463	13.13333333	15	26	24	20	16	15	13	13	12	22
0	178	78.9	24.90215882	45	57	163	270	4.1403508772	18.63190184	0.93	1.157	0.22	3.513	0.236	3.037	2.99112801	38.49176172	9.308	141.701	1659.808	22804.738	11.13333333	22	35	30	26	19	22	18	17	10	24
0	170	84.05	29.08304498	37	77	178	299	4.2337662338	17.146067416	0.805	1.23	0.262	3.753	0.326	3.052	3.878643664	36.31171921	12.094	122.383	2233.71	23269.286	13.91666667	18	30	22	26	19	19	16	16	5	14
1	187	93.3	26.6807744	31	71	181	364	6.2112676056	21.193370166	0.91	1.222	0.401	4.69	0.441	3.836	4.726688103	41.11468382	18.87	167.755	3109.954	29214.35	9.916666667	21	33	27	28	18	24	18	17	8	12
1	181	67.55	20.61902872	29	85	191	299	5.8941176471	16.926701571	0.961	1.245	0.482	4.023	0.501	3.233	7.416728349	47.86084382	19.008	146.901	3580.959	24724.856	11.3	22	37	30	22	17	21	15	15	4	15
1	179	68.6	21.41006835	25	77	189	281	10.12987013	18.994708995	0.823	1.32	0.642	4.738	0.78	3.59	11.37026239	52.33236152	20.008	165.27	5417.433	27890.606	9.4	23	36	25	22	16	25	16	16	6	19
0	160	52.7	20.5859375	39	65	153	242	3.0153846154	16.392156863	1.004	1.221	0.197	3.063	0.196	2.508	3.719165085	47.59013283	9.111	124.76	1391.459	19084.363	8.283333333	17	29	24	21	16	19	15	15	14	31
1	180	84.75	26.15740741	25	70	185	314	8.4	17.848648649	0.749	1.319	0.44	4.355	0.588	3.302	6.938053097	38.96165192	15.668	157.656	4004.077	25646.363	10.75	22	34	29	28	18	19	15	15	13	20
0	167	81.0	29.04370899	35	78	167	263	5.6794871795	19.203592814	1.117	1.132	0.495	3.632	0.443	3.207	5.469135802	39.59259259	20.213	124.962	3272.398	23957.897	9.616666667	20	31	25	25	18	19	16	16	8	23
1	174	67.75	22.37746069	28	67	192	255	4.6865671642	14.208333333	0.985	1.304	0.31	3.558	0.314	2.728	4.634686347	40.26568266	12.901	129.025	2245.02	21121.065	9.083333333	19	30	21	21	17	20	13	15	13	26
1	188	73.05	20.66828882	33	89	173	282	5.4831460674	19.705202312	0.817	1.198	0.398	4.083	0.488	3.409	6.680355921	46.66666667	16.543	194.102	3369.632	25820.617	10.45	19	27	23	21	18	19	15	15	6	12
0	170	59.35	20.53633218	35	73	172	237	5.3150684932	13.761627907	0.793	1.117	0.308	2.643	0.388	2.367	6.537489469	39.8820556	15.379	96.438	2661.093	17616.314	11.06666667	19	31	27	22	17	19	15	15	5	13
0	164	50.6	18.81320642	47	74	169	183	4.3783783784	12.875739645	0.842	1.135	0.273	2.469	0.324	2.176	6.403162055	43.00395257	11.174	87.515	2243.281	16251.019	9.05	20	28	26	26	17	18	15	15	8	21
1	175	64.75	21.14285714	37	85	163	268	5.5529411765	18.981595092	1.205	1.205	0.568	3.728	0.472	3.094	7.28957529	47.78378378	24.795	141.972	3551.434	23468.392	12.56666667	26	33	27	26	17	22	16	16	6	24
0	168	60.55	21.45337302	32	81	182	261	3.6296296296	16.027472527	0.921	1.146	0.27	3.344	0.294	2.917	4.855491329	48.17506193	15.385	117.04	2064.254	21854.014	10.68333333	17	27	23	27	16	19	16	15	10	19
1	170	77.55	26.83391003	31	79	186	266	6.1898734177	20.580645161	1.197	1.168	0.586	4.47	0.489	3.828	6.305609284	49.36170213	21.887	171.998	3677.297	28818.198	9.966666667	22	30	28	24	18	23	17	16	14	27
1	178	77.1	24.33404873	24	77	181	365	3.0519480519	22.569060773	0.475	1.23	0.111	5.023	0.235	4.085	3.047989624	52.98313878	5.704	232.19	1477.777	31159.192	12.13333333	22	28	21	27	17	20	15	17	12	24
1	180	110.5	34.10493827	24	124	201	298	2.7903225806	18.07960199	1.122	1.287	0.388	4.677	0.346	3.634	3.131221719	32.88687783	15.693	151.034	2548.882	28043.586	9.233333333	24	32	28	25	21	22	17	15	7	14
1	185	91.65	26.77867056	21	122	190	372	6.2131147541	23.647368421	0.891	1.158	0.675	5.201	0.758	4.493	8.270594654	49.02345881	21.356	161.272	5346.466	33757.432	11.03333333	22	34	28	27	17	20	15	15	11	19
1	180	84.65	26.12654321	28	74	187	326	5.8648648649	19.219251337	1.164	1.349	0.505	4.851	0.434	3.594	5.126993503	42.45717661	15.937	189.362	3235.313	28096.572	10.35	23	34	30	25	19	20	15	15	6	14
1	180	84.95	26.2191358	25	88	176	231	3.1022727273	15.25	0.801	1.409	0.219	3.783	0.273	2.684	3.213655091	31.59505592	7.237	139.865	1864.722	21230.098	8.033333333	25	37	30	24	17	23	16	16	16	29
1	182	108.3	32.69532665	24	104	205	346	6.2884615385	19.765853659	0.831	1.193	0.543	4.835	0.654	4.052	6.038781163	37.4145891	18.101	187.906	4545.074	30670.498	12.11666667	25	29	27	25	21	21	18	19	6	13
1	180	96.2	29.69135802	25	66	180	403	4.4242424242	25.216666667	0.867	1.1	0.253	4.994	0.292	4.539	3.035343035	47.18295218	9.527	167.782	2027.312	33687.445	12.26666667	20	31	23	23	19	20	17	18	9	24
1	180	91.45	28.22530864	31	99	185	403	9.7070707071	25.189189189	1.006	1.284	0.967	5.981	0.961	4.66	10.50847458	50.956807	29.278	174.076	6964.987	35943.33	11.21666667	23	35	32	23	19	19	17	17	10	19
0	166	68.35	24.80403542	28	73	171	210	3.3561643836	14.023391813	0.987	1.161	0.242	2.785	0.245	2.398	3.584491587	35.08412582	9.694	99.536	1743.262	18014.978	9.033333333	19	26	23	18	17	17	15	14	9	20
1	176	79.3	25.60046488	42	93	181	305	4.6451612903	20.215469613	1.07	1.255	0.463	4.591	0.432	3.659	5.447667087	46.14123581	14.999	152	3159.746	28049.823	10.41666667	23	35	28	24	18	24	18	18	12	22
0	162	56.55	21.54778235	42	70	176	207	4.1285714286	12.539772727	0.855	1.232	0.162	2.72	0.289	2.207	3.342175066	39.02740937	7.011	82.353	1297.367	16829.648	8.866666667	17	29	23	24	16	18	14	15	7	16
1	180	96.2	29.69135802	25	100	186	298	7.96	18.322580645	1.025	1.237	0.816	4.215	0.796	3.408	8.274428274	35.42619543	28.658	166.481	5786.351	26030.174	10.03333333	25	33	27	23	19	21	14	15	8	14
1	182	88.3	26.65740853	34	67	162	408	7.6268656716	26.703703704	1.318	1.234	0.674	5.336	0.511	4.326	5.787089468	48.99207248	23.901	176.459	3943.51	33023.092	11.6	23	34	24	22	18	19	14	14	9	33
1	180	87.65	27.05246914	37	91	172	351	5.6923076923	23.470930233	1.176	1.277	0.609	5.156	0.518	4.037	5.909868796	46.05818597	29.096	219.885	3876.523	31094.306	10.13333333	22	31	25	26	19	22	19	17	14	25
1	175	84.6	27.6244898	27	89	176	374	9.0449438202	22.159090909	1.026	1.341	0.826	5.229	0.805	3.9	9.51536643	46.09929078	21.821	182.027	5854.383	30433.873	11.9	25	34	23	26	17	20	16	15	10	22
1	187	86.5	24.73619492	26	82	189	538	3.512195122	28.365079365	0.776	1.283	0.223	6.877	0.288	5.361	3.329479769	61.97687861	10.712	248.268	1958.052	41353.132	11.1	25	34	28	27	18	27	17	17	7	14
1	185	87.0	25.42001461	24	71	185	514	5.4084507042	28.691891892	0.839	1.251	0.322	6.641	0.384	5.308	4.413793103	61.01149425	11.17	227.698	2657.452	40674.478	10.46666667	26	35	25	26	18	29	16	18	11	23
1	177	73.4	23.42877206	38	109	189	352	5.2110091743	18.793650794	1.008	1.298	0.572	4.609	0.568	3.552	7.738419619	48.39237057	17.249	181.956	4101.398	27473.258	10.2	23	37	26	27	18	19	14	14	5	17
1	188	94.3	26.68062472	30	97	177	309	7.0927835052	21.672316384	0.812	1.255	0.558	4.813	0.688	3.836	7.295864263	40.67868505	18.734	141.468	4762.536	29411.394	10.6	21	35	27	27	19	23	17	17	8	12
1	165	63.65	23.37924702	41	67	194	355	7.5671641791	17.927835052	0.941	1.233	0.477	4.289	0.507	3.478	7.965435978	54.64257659	20.179	119.219	3603.185	26543.827	10.46666667	16	28	24	23	17	19	16	15	8	17
1	176	93.5	30.18465909	40	111	195	366	4.4324324324	20.374358974	0.748	1.285	0.368	5.108	0.492	3.973	5.262032086	42.49197861	15.32	188.201	3344.82	30657.627	10.78333333	23	34	28	25	20	22	20	21	4	13
1	183	79.45	23.72420795	43	98	192	407	5.3775510204	22.0625	0.84	1.194	0.443	4.821	0.527	4.236	6.63310258	53.31655129	19.349	151.728	3663.539	30554.698	9.95	22	33	27	27	19	24	19	19	7	19
1	180	78.55	24.24382716	38	82	183	396	7.2317073171	23.62295082	0.969	1.22	0.575	5.275	0.593	4.323	7.549331636	55.03500955	18.81	161.845	4251.129	32907.06	10.7	21	32	31	23	17	22	18	16	10	25
0	165	57.15	20.99173554	37	82	189	241	4.0975609756	15.158730159	0.754	1.191	0.253	3.414	0.336	2.865	5.879265092	50.1312336	11.863	110.534	2277.849	21668.76	11.08333333	19	32	30	19	16	20	13	11	7	19
1	179	72.5	22.62725882	23	85	186	346	3.7764705882	23.252688172	1.17	1.173	0.376	5.074	0.321	4.325	4.427586207	59.65517241	15.221	165.258	2389.142	32600.896	11.96666667	26	30	25	19	17	22	16	16	9	22
1	183	84.5	25.23216579	30	92	188	308	4.4782608696	17.595744681	0.92	1.243	0.379	4.11	0.412	3.308	4.875739645	39.14792899	11.182	106.48	2907.859	25291.142	11.35	21	32	25	21	22	19	15	15	14	27
1	182	73.75	22.26482309	35	81	182	420	6.987654321	24.065934066	0.863	1.251	0.489	5.481	0.566	4.38	7.674576271	59.38983051	20.072	205.228	3959.893	33560.659	11.98333333	26	34	29	22	22	19	14	13	10	29
0	167	60.55	21.71106888	35	73	186	240	4.3150684932	14.76344086	0.775	1.233	0.244	3.384	0.315	2.746	5.202312139	45.35094963	8.464	103.421	2146.722	20943.06	9.55	19	33	23	20	14	18	15	14	12	27
1	185	65.8	19.2257122	24	82	183	329	6.1585365854	20.333333333	0.736	1.17	0.372	4.353	0.505	3.721	7.674772036	56.55015198	14.771	163.258	3428.769	28022.869	11.33333333	19	33	23	24	17	20	12	11	9	17
1	196	101.35	26.38223657	23	86	176	344	7.2441860465	23.590909091	0.789	1.133	0.492	4.705	0.623	4.152	6.147015294	40.96694623	20.89	167.328	4290.607	31031.838	8.816666667	22	37	28	29	18	22	18	19	16	31
1	182	89.65	27.064968	50	77	173	302	9.3246753247	19.676300578	0.734	1.196	0.527	4.07	0.718	3.404	8.008923592	37.96988288	17.571	142.949	4885.116	25772.545	9	26	35	34	27	21	25	20	19	16	27
1	190	93.75	25.96952909	52	73	164	345	5.4246575342	24.451219512	0.738	1.178	0.292	4.723	0.396	4.01	4.224	42.77333333	14.735	180.378	2680.935	30252.237	9.9	23	39	29	27	24	24	20	23	13	26
1	180	76.6	23.64197531	40	88	177	358	5.4431818182	24.310734463	0.912	1.269	0.437	5.462	0.479	4.303	6.253263708	56.17493473	17.409	192.331	3383.516	33093.045	11.63333333	24	38	29	21	18	19	18	17	6	23
1	185	99.5	29.07231556	34	84	193	360	7.5476190476	23.07253886	0.826	1.136	0.524	5.058	0.634	4.453	6.371859296	44.75376884	19.623	211.934	4400.926	33302.66	8.783333333	21	31	24	24	19	22	20	20	8	19
1	186	85.05	24.58376691	34	79	183	375	6.0379746835	23.382513661	0.813	1.15	0.388	4.921	0.477	4.279	5.608465608	50.31158142	15.375	169.504	3293.238	32096.28	9.916666667	23	35	27	26	17	19	17	15	11	28
1	186	87.15	25.1907735	44	86	186	402	4.8255813953	24.344086022	0.886	1.211	0.368	5.363	0.415	4.528	4.761904762	51.95639702	19.132	191.584	2908.605	33644.969	10.2	24	39	34	29	18	18	16	16	11	23
0	174	59.55	19.66904479	47	65	167	229	8.1384615385	14.173652695	0.875	1.189	0.463	2.814	0.529	2.367	8.883291352	39.74811083	18.318	95.705	3710.999	17886.817	8.866666667	21	30	26	23	16	18	16	16	12	20
1	161	61.7	23.80309402	37	64	176	471	8.875	28.284090909	0.842	1.233	0.478	6.14	0.568	4.978	9.205834684	80.68071313	18.06	204.257	3951.89	38002.638	12.46666667	24	34	25	21	18	25	19	19	23	36
0	188	89.9	25.43571752	45	57	174	301	5.0526315789	19.379310345	0.797	1.084	0.229	3.657	0.288	3.372	3.203559511	37.5083426	9.045	115.244	1966.053	24937.171	11.15	20	29	24	24	21	21	17	17	16	27
1	190	88.1	24.40443213	21	78	185	300	5.5	16.778378378	0.8	1.265	0.343	3.927	0.429	3.104	4.869466515	35.23269012	12.759	121.33	2951.637	23839.921	10.36666667	24	31	26	20	18	21	16	16	11	17
1	180	85.3	26.32716049	50	61	171	382	8.1967213115	24.210526316	0.692	1.21	0.346	5.011	0.5	4.14	5.861664713	48.53458382	14.316	176.499	3357.135	31447.166	10.2	20	34	30	29	18	23	18	18	7	19
1	181	78.1	23.83932114	22	72	204	428	7.8333333333	23.735294118	0.849	1.223	0.479	5.924	0.564	4.842	7.221510883	61.99743918	14.437	195.407	3931.055	36890.279	11.85	21	32	26	22	15	18	17	13	13	26
1	187	87.4	24.99356573	26	64	170	325	8.421875	20.652941176	0.86	1.067	0.463	3.747	0.539	3.511	6.167048055	40.17162471	17.665	96.283	3763.707	25870.753	10.93333333	22	32	26	27	19	23	18	18	7	20
0	174	71.5	23.61606553	24	55	169	339	9.5818181818	22.455621302	0.745	1.138	0.392	4.318	0.527	3.795	7.370629371	53.07692308	14.053	134.43	3583.214	28387.53	11.95	18	27	22	22	16	21	17	16	15	24
0	176	61.9	19.98321281	18	87	194	333	5.8850574713	17.974226804	0.89	1.239	0.455	4.319	0.512	3.487	8.271405493	56.33279483	15.922	144.513	3597.386	26638.65	12.71666667	17	31	24	21	16	20	13	14	12	21
1	183	62.7	18.72256562	23	93	200	295	7.2043010753	17.255	0.809	1.258	0.542	4.342	0.67	3.451	10.68580542	55.03987241	18.714	136.455	4634.529	26471.038	11.23333333	21	31	24	20	19	18	15	16	16	25
1	182	63.5	19.17039005	21	104	196	264	2.6730769231	16.816326531	0.812	1.207	0.225	3.979	0.278	3.296	4.377952756	51.90551181	9.428	112.723	1903.526	25016.47	10.95	21	34	22	22	18	19	13	12	12	27
1	181	82.3	25.12133329	39	70	169	327	7.5571428571	21.449704142	0.791	1.169	0.418	4.119	0.529	3.625	6.427703524	44.04617254	16.34	133.194	3634.011	26537.796	8.9	24	30	27	27	16	26	20	17	15	27
1	179	71.0	22.15910864	42	63	172	305	5.2222222222	17.139534884	0.73	1.232	0.24	3.632	0.329	2.948	4.633802817	41.52112676	10.808	101.046	2217.846	22489.612	8.233333333	25	36	31	25	18	21	17	17	16	22
1	179	90.05	28.10461596	43	62	180	388	5.1612903226	22.055555556	0.844	1.249	0.27	4.958	0.32	3.97	3.553581344	44.08661855	10.405	142.234	2214.388	30399.293	9.7	23	34	30	24	21	21	16	18	16	32
1	176	71.25	23.00167872	42	74	178	321	4.0540540541	19.252808989	0.875	1.18	0.263	4.044	0.3	3.427	4.210526316	48.09824561	9.462	150.831	2092.152	25862.961	10.21666667	25	37	28	29	19	26	18	18	7	20
1	180	75.4	23.27160494	26	102	197	269	4.8333333333	15.16751269	1.075	1.197	0.53	3.577	0.493	2.988	6.538461538	39.62864721	22.167	124.811	3610.677	22627.533	8.716666667	22	29	26	22	15	19	15	15	8	11
0	172	73.15	24.72620335	41	59	164	250	3.6610169492	16.536585366	0.826	1.206	0.178	3.271	0.216	2.712	2.952836637	37.07450444	7.061	101.491	1476.744	20572.792	8.8	23	30	26	26	18	20	16	15	12	24
1	181	84.75	25.86917371	30	75	202	398	4.2266666667	21.633663366	1.028	1.151	0.326	5.032	0.317	4.37	3.740412979	51.56342183	15.7	194.674	2285.066	32792.246	10.76666667	25	35	27	26	18	24	17	17	13	23
1	180	79.2	24.44444444	46	67	178	270	9.0746268657	16.882022472	0.639	1.276	0.389	3.834	0.608	3.005	7.676767677	37.94191919	14.725	121.667	4039.103	23131.278	7.866666667	22	33	29	29	18	23	18	18	8	15
1	189	93.25	26.10509224	45	69	179	432	6.1594202899	26.340782123	0.82	1.201	0.349	5.664	0.425	4.715	4.557640751	50.56300268	14.854	193.393	2939.034	35754.437	11.01666667	25	36	29	26	24	21	19	18	17	32
0	165	58.2	21.37741047	43	67	167	253	4.4776119403	17.826347305	0.688	1.154	0.207	3.321	0.3	2.977	5.154639175	51.15120275	8.431	109.826	2000.864	21589.336	9.933333333	19	28	22	22	16	23	17	17	11	26
0	160	52.0	20.3125	26	93	191	197	4.3333333333	12.047120419	1.087	1.214	0.438	2.795	0.403	2.301	7.75	44.25	18.286	109.821	2952.193	17482.599	10.23333333	21	25	20	18	13	16	12	13	4	14
1	179	91.0	28.40111108	21	80	187	432	6.45	23.481283422	0.868	1.246	0.448	5.469	0.516	4.391	2.882681564	24.53072626	13.707	159.88	3609.386	33603.23	11.21666667	23	31	25	24	21	23	15	16	15	22
0	186	71.0	20.52260377	33	81	178	334	5.4320987654	20.275280899	0.88	1.151	0.387	4.156	0.44	3.609	2.365591398	19.40322581	16.803	154.835	3083.733	27076.158	11.75	24	35	26	24	20	25	17	18	11	24
1	191	100.0	27.41152929	39	74	155	281	6.4459459459	20.84516129	0.777	1.035	0.37	3.344	0.477	3.231	2.497382199	16.91623037	14.317	98.043	3264.654	23633.948	6.066666667	28	38	33	34	15	27	17	16	6	17
1	175	78.0	25.46938776	47	70	161	342	7.4	23.714285714	0.938	1.174	0.486	4.481	0.518	3.818	2.96	21.81714286	18.596	148.767	3684.451	28776.757	10.1	24	36	33	27	19	19	16	17	11	21
1	170	78.0	26.98961938	43	70	172	357	7.2428571429	23.726744186	0.772	1.231	0.391	5.023	0.507	4.081	2.982352941	24.00588235	14.616	151.502	3470.178	31136.466	11.1	22	31	28	25	18	21	21	19	9	15
0	176	72.0	23.24380165	45	86	170	220	4	16.217647059	0.959	1.191	0.33	3.284	0.344	2.757	1.954545455	15.66477273	15.879	113.65	2443.677	20848.067	7.916666667	21	33	31	23	19	21	17	16	13	25
0	165	65.0	23.87511478	23	94	187	199	2.8404255319	11.139037433	0.856	1.234	0.229	2.572	0.267	2.083	1.618181818	14.62424242	10.128	85.649	1847.766	15889.232	10.13333333	21	29	28	24	17	18	14	13	7	17
0	162	53.0	20.19509221	20	79	182	167	4.9113924051	10.813186813	0.853	1.21	0.331	2.381	0.388	1.968	2.395061728	15.14814815	13.388	86.835	2699.887	14929.166	9.266666667	17	24	22	23	15	15	11	11	9	13
1	178	80.0	25.2493372	29	95	178	280	4.7052631579	18.123595506	0.876	1.253	0.391	4.041	0.447	3.226	2.511235955	18.12359551	15.667	130.318	3126.887	24714.537	8.416666667	23	38	31	29	17	20	18	16	3	10
1	186	98.0	28.32697422	45	78	167	329	8.6153846154	22.730538922	0.793	1.194	0.533	4.531	0.672	3.796	3.612903226	20.40860215	22.714	168.522	4634.728	28729.959	8.233333333	29	43	39	32	20	25	20	20	10	23
0	166	53.0	19.23356075	22	66	189	173	4.2727272727	10.936507937	0.937	1.148	0.264	2.372	0.282	2.067	1.698795181	15.45180723	12.89	98.025	1988.954	15479.624	9.7	22	28	25	21	16	19	17	15	12	24
0	166	60.0	21.77384236	25	72	187	207	3.3194444444	12.101604278	0.841	1.29	0.201	2.918	0.239	2.263	1.439759036	14.63253012	7.857	89.532	1642.779	17459.577	9.966666667	18	24	22	20	18	19	14	14	12	18
0	172	64.0	21.63331531	22	122	198	232	3.9836065574	13.287878788	0.917	1.07	0.445	2.815	0.486	2.631	2.825581395	15.29651163	15.171	99.338	3433.165	19386.349	13.93333333	22	30	22	20	15	14	11	11	13	26
1	186	71.0	20.52260377	18	81	203	395	5.5061728395	20.266009852	1.029	1.301	0.46	5.35	0.446	4.114	2.397849462	22.11827957	18.468	202.561	3233.335	31841.784	12.7	23	30	24	26	15	18	13	11	4	7
0	165	60.0	22.03856749	22	90	171	216	4.2555555556	14.649122807	0.804	1.163	0.308	2.913	0.383	2.505	2.321212121	15.18181818	10.644	91.468	2632.502	18826.575	11.21666667	18	27	25	21	15	16	14	13	10	19
1	179	92.0	28.7132112	27	64	181	355	7.1875	22.91160221	0.851	1.187	0.391	4.92	0.46	4.147	2.569832402	23.16759777	15.537	134.018	3200.748	31344.66	9.983333333	22	33	28	23	17	22	16	14	6	16
0	176	60.0	19.36983471	30	89	187	198	4.2247191011	11.684491979	0.841	1.179	0.316	2.575	0.376	2.185	2.136363636	14.41477273	15.319	95.206	2605.052	16470.012	8.883333333	19	26	21	22	16	17	13	12	9	22
0	161	47.0	18.13201651	22	56	168	216	3.5714285714	13.494047619	0.867	1.154	0.173	2.617	0.2	2.267	1.242236025	15.08074534	8.187	92.444	1379.049	17007.712	12.73333333	19	28	24	19	15	20	13	14	11	22
1	193	100.0	26.84635829	22	87	183	306	6.5287356322	21.245901639	0.918	1.191	0.521	4.63	0.568	3.888	2.943005181	20.14507772	21.344	157.064	4021.854	29410.819	8.283333333	24	33	25	23	17	21	12	12	9	19
1	180	72.0	22.22222222	23	82	187	305	4.243902439	19.705882353	1.027	1.208	0.357	4.452	0.348	3.685	1.933333333	20.47222222	14.297	140.95	2510.322	27976.238	11.91666667	25	31	28	22	14	18	12	13	7	15
0	166	54.0	19.59645812	22	97	200	227	3.0721649485	12.725	0.823	1.237	0.246	3.149	0.298	2.545	1.795180723	15.3313253	8.992	93.697	2052.107	19431.915	13.6	17	26	24	23	16	19	11	14	12	22
1	173	61.0	20.38156971	31	72	186	266	3.7083333333	16.413978495	1.115	1.321	0.297	4.034	0.267	3.053	1.543352601	17.64739884	12.083	142.428	1954.16	23725.263	12.83333333	21	30	24	24	15	18	12	13	14	24
1	185	85.0	24.83564646	22	96	181	299	4.125	18.70718232	0.886	1.248	0.351	4.226	0.396	3.386	2.140540541	18.3027027	12.983	137.857	2775.504	25915.754	9.183333333	22	32	27	24	17	23	15	16	10	22
0	170	54.0	18.68512111	18	88	189	226	2.8409090909	12.402116402	1.311	1.415	0.328	3.317	0.25	2.344	1.470588235	14.78823529	11.335	102.184	1907.1	18553.339	9.9	21	29	26	24	13	23	14	12	6	14
0	167	67.0	24.02380867	22	72	177	232	7.25	14.988700565	0.754	1.15	0.394	3.051	0.522	2.653	3.125748503	15.88622754	14.909	108.617	3558.818	19889.087	10.15	21	31	29	25	16	16	12	12	10	19
1	176	79.0	25.5036157	20	104	204	358	4.0384615385	18.529411765	1.133	1.261	0.476	4.767	0.42	3.78	2.386363636	21.47727273	16.059	174.738	3109.738	29015.964	10.35	23	32	30	22	14	21	14	14	7	16
0	170	58.0	20.06920415	20	86	182	234	4.4651162791	13.989010989	0.886	1.177	0.34	2.998	0.384	2.546	2.258823529	15.97647059	11.934	111.652	2688.442	19193.775	10.83333333	20	28	28	25	16	21	16	16	13	25
0	168	61.0	21.61281179	26	57	166	208	3.8245614035	11.536144578	1.095	1.297	0.238	2.484	0.218	1.915	1.297619048	14.39880952	9.991	77.062	1582.35	14795.694	9.366666667	20	30	27	19	13	21	12	12	9	23
0	175	72.0	23.51020408	22	91	199	258	4.043956044	13.432160804	1.157	1.262	0.426	3.373	0.368	2.673	2.102857143	15.27428571	15.038	116.645	2733.518	20515.873	8.25	22	29	26	27	18	20	14	14	8	17
1	194	93.0	24.71038368	24	86	189	428	6.0348837209	22.497354497	0.853	1.309	0.443	5.568	0.519	4.252	2.675257732	21.91752577	16.944	215.845	3617.747	32974.141	10.96666667	24	31	25	28	17	17	13	13	12	23
1	186	68.0	19.6554515	23	75	187	326	7.12	19.759358289	0.75	1.171	0.401	4.328	0.534	3.695	2.870967742	19.8655914	13.67	111.403	3639.702	27835.121	9.083333333	24	29	25	24	18	20	15	15	9	23
1	189	83.0	23.2356317	22	89	197	319	5.3033707865	18.598984772	0.848	1.198	0.4	4.39	0.472	3.664	2.497354497	19.38624339	17.683	173.947	3283.993	27758.513	11.91666667	21	29	26	22	17	19	15	14	15	27
1	176	62.0	20.01549587	22	101	198	250	4.1188118812	13.853535354	0.867	1.22	0.361	3.348	0.416	2.743	2.363636364	15.58522727	15.399	115.3	2906.885	20872.051	10.03333333	20	30	24	21	14	17	13	13	7	16
1	190	80.0	22.16066482	23	108	202	418	5.4907407407	21.554455446	1.023	1.275	0.607	5.55	0.593	4.354	3.121052632	22.91578947	20.104	148.709	4302.944	33522.114	10.61666667	27	31	25	25	18	19	13	13	8	20
1	176	66.0	21.30681818	22	87	195	257	7.4137931034	14.630769231	0.865	1.329	0.557	3.791	0.645	2.853	3.664772727	16.21022727	16.884	133.225	4514.8	22199.881	10.98333333	22	30	24	26	16	18	12	14	8	19
0	164	56.0	20.82093992	23	107	191	238	3.2897196262	12.293193717	0.946	1.372	0.333	3.222	0.352	2.348	2.146341463	14.31707317	11.914	111.865	2497.533	18425.183	10.63333333	19	25	21	22	14	17	11	10	14	24
1	178	76.0	23.98687034	22	81	192	339	5.7407407407	19.234375	0.702	1.417	0.326	5.233	0.465	3.693	2.612359551	20.74719101	10.184	173.161	3126.631	29266.322	12.88333333	22	31	25	22	16	20	13	15	14	28
1	172	71.0	23.99945917	30	113	193	296	4.0353982301	19.041450777	1.088	1.351	0.496	4.963	0.456	3.675	2.651162791	21.36627907	17.59	150.305	3344.993	28730.859	9.083333333	25	34	26	22	17	22	14	15	9	18
1	188	72.0	20.37120869	27	73	189	427	7.1917808219	24.365079365	0.895	1.33	0.47	6.125	0.525	4.605	2.792553191	24.49468085	14.807	191.912	3698.808	35864.835	13.11666667	19	28	20	23	16	19	15	14	16	29
